# Supplementary material for: Myocardial Injury After Non-Cardiac Surgery in Otolaryngology: Evidence Gaps and a Systematic Review
Source: J Clin Med. 2026 Mar 13;15(6):2186. doi: 10.3390/jcm15062186 (PMC13026464; doi:10.3390/jcm15062186)
Supplement: Supplementary file 1 [file jcm-15-02186-s001.zip]

Archive with 2 entries (2 files):
- jcm-4177088PRISMA_2020_abstract_checklist MINS.pdf
- jcm-4177088PRISMA_2020_checklist_MINS.pdf
